# Supplementary material for: Single-Cell Spatial MIST for Versatile, Scalable Detection of Protein Markers
Source: Biosensors (Basel). 2023 Aug 27;13(9):852. doi: 10.3390/bios13090852 (PMC10526469; doi:10.3390/bios13090852)
Supplement: Supplementary file 1 [file biosensors-13-00852-s001.zip]

Archive with 1 entries (1 files):
- biosensors-2549409-supplementary.pdf
